# Supplementary material for: RiPP recognition elements evolved to prevent pathway interference through leader peptide discrimination
Source: Nat Commun. 2026 May 20;17:6633. doi: 10.1038/s41467-026-73250-6 (PMC13381572; doi:10.1038/s41467-026-73250-6)
Supplement: Supplementary file 4 — Supplementary Data 3 [file 41467_2026_73250_MOESM4_ESM.xlsx]

## Sheet: Sheet1
No.	Primer ID	Sequence	Purpose
1	pHT_LppA_FB	TTATATGGATCCATGGAAGAAAATACGAAGAGGGAACAAA	lpp-full and lpp∆N BGC expression
2	pHT_LppN_RAat	TTATATGACGTCTTACATCTTTTTGATCTTATGCGATAACCTC
3	pHT_LppD_RSma	TTATATTTATATAACGCTTGTATCAAAGTAATGATCAA
4	LppB_dK_F	CTCAGGGGATGAAGCATGACCCAGTACCTTCGGATG	lpp∆B; lpp∆S; lpp∆K BGC expression
5	Lpp_dK_pl_R	AAGGTACTGGGTCATGCTTCATCCCCTGAGGTCGA
6	Lpp_dK_pl2_R	CTAGGCTTGCGTGCTTTCTCT
7	pGrac_inf_R	TTGTTATCCGCTCACAATTCC
8	Lpp_dK_pl2_F	AAGCACGCAAGCCTAGACTT
9	Lpp_dS_inf_F	ATCAATGCCTCGTAACCTTCTTTCCG
10	LppD_dS_F	GAATTTGTACAGATAACTTTCTATGGAGTGACCTATGACTGG
11	Lpp_dS_pl2_R	GAAGTGAGACATCAGCTCACCAGA
12	lpp_dS_pl2_F	CTGATGTCTCACTTCTCCAATGATATTCAT
13	lpp_dS_inf_R	TTACGAGGCATTGATAGTTTAGCGGC
14	pAIR_LppB_FB	TTATATGGATCCGATGACCCAGTACCTTCGGATG	RRE•leader peptide complexes purification
15	pAIR_LppB_RX	TTATATCTCGAGTTATGAAACTGCATGTTGAACCAAGCC
16	LppAleader_pAIR_R	AAGCTTGTCGACCTGTGTCTCAAATCGAACGGGTTGT
17	pAIR_inf_F	CAGGTCGACAAGCTTGCG
18	LppA_pAIR_F	ATAAGGAGATATACCATGGAAGAAAATACGAAGAGGGAACAAA
19	pAIRinf_R	GGTATATCTCCTTATTAAAGTTAAACAAAAT
20	PbaB1_pAIR_F	CACAGCCAGGATCCGATGATCAAAAACCAAGCGCTTTCGC
21	pAIR_RRE_inf_R	CGGATCCTGGCTGTGGT
22	PbaB1_pAIR_R	ACCAGACTCGAGTTATCAAATTGCCCATTGATTTTCCACGC
23	pAIR_inf2_F	TAACTCGAGTCTGGTAAAGAAAC
24	PbaAleader_pAIR_R	AAGCTTGTCGACCTGCATTGTTTGATTAACATCCAATACTTCAAGCTCAGGTTTCAACCATT
25	PbaA_pAIR_F	ATAAGGAGATATACCATGAAAAAAGAATGGTTGAAACCTGAGCTTGAAGTATTGGATGT
26	LppA_FKpn	TTATATGGTACCGAAAACCTGTACTTCCAATCCATGGAAGAAAATACGAAGAGGGAACAAA	Pull-down systems vectors construction
27	LppA_RSal	TTATATGTCGACCTTATTCTTACCGTTACCGTTGCC
28	Trx_PbaA_comp_F	GAAGGAGATATACATATGAGCGATAAAATCATCCATCTGACCGATG
29	Trx_PbaA_R	GCTCCATGTTAATTTGTCTTTAGGAGTACCTTCCG
30	CBD_F	AAATTAACATGGAGCACTGGCCTCACCGGTCT
31	CBD_comp_R	ACCAGACTCGAGTTATCATTGAAGCTGCCACAAGGC
32	comp_inf_R	ATGTATATCTCCTTCTTATACTTAACTAATATACTAAGATGGGGA
33	LppB_Strep_F	ACCATGGGCAGCAGCTGGAGCCACCCGCAGTTCGAAAAAATGACCCAGTACCTTCGGATG
34	pET_inf1_R	GCTGCTGCCCATGGTATATCTCCTTCTTAAAGTTAAA
35	LppB_Strep_R	TCCATGTGCTGGCGTTTATGAAACTGCATGTTGAACCAAGCC
36	LppS_pET_R	TCCATGTGCTGGCGTCTAGGCTTGCGTGCTTTCTCTTCGA
37	pET_inf2_F	ACGCCAGCACATGGACTC
38	PbaB1_Strep _F	ACCATGGGCAGCAGCTGGAGCCACCCGCAGTTCGAAAAAATGATCAAAAACCAAGCGCTTTCG
39	PbaB1_Strep_R	TCCATGTGCTGGCGTTCAAATTGCCCATTGATTTTCCACGC
40	PbaB2_pET_R	TCCATGTGCTGGCGTCTATTCACTTATATATTTGGCAAACTTGCCGAC
41	FusB1_Strep_F	ACCATGGGCAGCAGCTGGAGCCACCCGCAGTTCGAAAAAATGGAAACCACCGGTGCAG
42	FusB1_Strep_R	TCCATGTGCTGGCGTTTACGGCAGTGCCATACCATTTTC
43	MBP_LppA_pRSF_F	ATAAGGAGATATACCATGGCAAAAATCGAAGAAG
44	TrxA_LppA_pRSF_R	ACCAGACTCGAGGGTTTACGCCAGGTTAGCGTCGAG
45	TrxA_PbaA_pRSF_F	ATAAGGAGATATACCATGAGCGATAAAATCATCCATCTGACCGATG
46	CDB_PbaA_pRSF_R	ACCAGACTCGAGGGTTCATTGAAGCTGCCACAAGGC
47	pRSF_inf_F	ACCCTCGAGTCTGGTAAAGAAAC
48	pRSF_inf_R	GGTATATCTCCTTATTAAAGTTAAACAAAAT
49	MBP_FusA_F	CTGTACTTCCAATCCATGGAAAAGAAGAAATATACCGCACCG
50	MBP_inf_R	GGATTGGAAGTACAGGTTTTCGGT
51	MBP_FusA_R	ACCAGACTCGAGGGTATTAAATAAAACGCGGAAAAACAAAAATCAGTTCTA
52	LppK_FB	TTATATGGATCCGATGGAACTCTTTCATACACAAATTGGTGAG
53	LppK_RX	TTATATCTCGAGTTATTACGAAATCAACTCCCAAAATGTATCGTTT
54	LppB_pAIR2_F	CTCACTGGCAGCAGCTGGAGCCACCCGCAGTTCGAAAAAATGACCCAGTACCTTCGGATG
55	pAIR_inf2_R	GCTGCTGCCAGTGAGATCTG
56	LppB_pAIR2_R	ACCAGACTCGAGTTATTATGAAACTGCATGTTGAACCAAGCC
57	LppA_Y-16A_F	AGGGAACAAAAATTGGCGGCGCGCCCCATGGTT	Precursor peptide mutations
58	LppA_Y-16A_R	AACCATGGGGCGCGCCGCCAATTTTTGTTCCCT
59	LppA_P-13A_F	AAATTGTATGCGCGCGCGATGGTTTTAAGTCAA
60	LppA_P-13A_R	TTGACTTAAAACCATCGCGCGCGCATACAATTT
61	LppA_V-11A_F	GCGCGCCCCATGGCGTTAAGTCAACAACCCGTT
62	LppA_V-11A_R	AACGGGTTGTTGACTTAACGCCATGGGGCGCGC
63	LppA_L-10A_F	GCGCGCCCCATGGTTGCGAGTCAACAACCCGT
64	LppA_L-10A_R	ACGGGTTGTTGACTGCGAACCATGGGGCGCGC
65	LppA_F-3A_F	CAACAACCCGTTCGAGCGGAGACAGCTCAAAGC
66	LppA_F-3A_R	GCTTTGAGCTGTCTCCGCTCGAACGGGTTGTTG
67	LppA_E-2A_F	CAACCCGTTCGATTTGCGACAGCTCAAAGCTGG
68	LppA_E-2A_R	CCAGCTTTGAGCTGTCGCAAATCGAACGGGTTG
69	LppA_T-1A_F	CCCGTTCGATTTGAGGCGGCTCAAAGCTGGAAT
70	LppA_T-1A_R	ATTCCAGCTTTGAGCCGCCTCAAATCGAACGGG
71	LppA_A1S_F	GTTCGATTTGAGACAAGCCAAAGCTGGAATAAG
72	LppA_A1S_R	CTTATTCCAGCTTTGGCTTGTCTCAAATCGAAC
73	LppA_Q2A_F	CGATTTGAGACAGCTGCGAGCTGGAATAAGGGG
74	LppA_Q2A_R	CCCCTTATTCCAGCTCGCAGCTGTCTCAAATCG
75	LppA_S3A_F	TTTGAGACAGCTCAAGCGTGGAATAAGGGGAAA
76	LppA_S3A_R	TTTCCCCTTATTCCACGCTTGAGCTGTCTCAAA
77	LppA_S3T_F	TTTGAGACAGCTCAAACATGGAATAAGGGGAAA
78	LppA_S3T_R	TTTCCCCTTATTCCATGTTTGAGCTGTCTCAAA
79	LppA_S3Y_F	TTTGAGACAGCTCAATATTGGAATAAGGGGAAA
80	LppA_S3Y_R	TTTCCCCTTATTCCAATATTGAGCTGTCTCAAA
81	LppA_W4A_F	GAGACAGCTCAAAGCGCGAATAAGGGGAAAGGT
82	LppA_W4A_R	ACCTTTCCCCTTATTCGCGCTTTGAGCTGTCTC
83	LppA_N5A_F	ACAGCTCAAAGCTGGGCGAAGGGGAAAGGTAAC
84	LppA_N5A_R	GTTACCTTTCCCCTTCGCCCAGCTTTGAGCTGT
85	LppA_Y-16W_F	AGGGAACAAAAATTGTGGGCGCGCCCCATGGTT
86	LppA_Y-16W_R	AACCATGGGGCGCGCCCACAATTTTTGTTCCCT
87	PbaA_W-15Y_F	ATGAAAAAAGAATATTTGAAACCTGAG
88	PbaA_W-15Y_R	CTCAGGTTTCAAATATTCTTTTTTCAT
89	LppB_N33A_F	ACCTTAACGAAGTTAGCGGGAGTGGGTGGATTT	RRE mutations
90	LppB_N33A_R	AAATCCACCCACTCCCGCTAACTTCGTTAAGGT
91	LppB_D70A_F	GAAACGGTAGAAGAAGCGATTGAAGCGTTCTTG
92	LppB_D70A_R	CAAGAACGCTTCAATCGCTTCTTCTACCGTTTC
93	LppB_E11K_F	CGGATGAATGATTATAAATCTATTCAATTAGAT
94	LppB_E11K_R	ATCTAATTGAATAGATTTATAATCATTCATCCG
95	LppB_L22A_F	ATGGAATGGATTATTGCGAACACAGATGAGTAT
96	LppB_L22A_R	ATACTCATCTGTGTTCGCAATAATCCATTCCAT
97	LppB_L29K_F	ACAGATGAGTATACCAAAACGAAGTTAAACGGA
98	LppB_L29K_R	TCCGTTTAACTTCGTTTTGGTATACTCATCTGT
99	LppS_S29A_F	CCAGCTCGTGGAACGGCGATGTATCCTTTTATT	Peptidase mutations
100	LppS_S29A_R	AATAAAAGGATACATCGCCGTTCCACGAGCTGG
101	LppS_H68A_F	GGTAACTTAGTCGCCGCGCGTTTCTGCCGATT
102	LppS_H68A_R	AATCGGCAGAAACGCGCGGCGACTAAGTTACC
103	LppS_D93A_F	ACCAACTTAGCGCATGCGGAGGCTATTGCACAG
104	LppS_D93A_R	CTGTGCAATAGCCTCCGCATGCGCTAAGTTGGT
105	LppS_E6K_F	ATGCAGTTTCATAAGAAATTTGTACAGATAATG
106	LppS_E6K_R	CATTATCTGTACAAATTTCTTATGAAACTGCAT
107	LppS_I10K_F	AAGGAATTTGTACAGAAAATGACTCATGCAATT
108	LppS_I10K_R	AATTGCATGAGTCATTTTCTGTACAAATTCCTT
109	LppS_R18_F	CATGCAATTAATAAAGCGGGATGGATCGAGCTT
110	LppS_R18_R	AAGCTCGATCCATCCCGCTTTATTAATTGCATG
111	PURE_F	GCGAATTAATACGACTCACTATAGGGCTTAAGTATAAGGAGGAAAAAATATGAAAATAAAAACAGGAGCACGCAATAAC	Cell-free protein synthesis
112	PURE_R	GGCCTGTACAGAATTCGGTCCTTATTA
113	LppB_PURE_F	ATGAAAATAAAAACAGGAGCACGCAATAACATGACCCAGTACCTTCGGATGA
114	LppB_PURE_R	GGCCTGTACAGAATTCGGTCCTTATTATTATGAAACTGCATGTTGAACCAAGCC
115	LppS_PURE_F	ATGAAAATAAAAACAGGAGCACGCAATAACATGCAGTTTCATAAGGAATTTGTACA
116	LppS_PURE_R	GGCCTGTACAGAATTCGGTCCTTATTACTAGGCTTGCGTGCTTTCTCTT
117	qPCR_PbaB1_F	CGCTGCAGGATATTGTTGTCCAA	RT-qPCR
118	qPCR_PbaB1_R	ATTGCATCCCAAATTATCCCGCC
119	qPCR_LppB_F	CTGGTCATTGCTTGGCGCA
120	qPCR_LppB_R	GAACCAAGCCGCGTCCAAT
121	qPCR_gyrA_F	CGGCGAGAATCGTTGGTGAAG
122	qPCR_gyrA_R	CCAAAGTTACCATGACCATCGACC
123	qPCR_Polysac_F	CATCCGGATTCCTCCACCTCAG
124	qPCR_Polysac_R	GCTGTCGTCGTTTTCCCTTCAC
125	dRok_FB	TTATAGGATCCGGATTTCCGTTCTGAAAAAAAACCTGACTCTCT	rok knockout
126	dRok_RX	TTATACTCGAGAAGACCGCTTTCTTTTTCAATCTCTTTTTGAAGC
127	PbaB1_pET47_F	CCTCTTTCAGGGACCCGGGGTTAGCAGCAAAGAACAGACCGTTATCAAAAACCAAGCGCTTTCGC	CD spectroscopy
128	PbaB1_pET47_R	AAGCTTGTCGACGGATCAAATTGCCCATTGATTTTCCACG
129	pET47_F	GGGTCCCTGAAAGAGGACT
130	pET47_R	TCCGTCGACAAGCTTGCG
