# Supplementary material for: RiPP recognition elements evolved to prevent pathway interference through leader peptide discrimination
Source: Nat Commun. 2026 May 20;17:6633. doi: 10.1038/s41467-026-73250-6 (PMC13381572; doi:10.1038/s41467-026-73250-6)
Supplement: Supplementary file 7 — Source Data [file 41467_2026_73250_MOESM7_ESM.xlsx]

## Sheet: fig. 4B
Figure 4B - dotted areas denote SDS PAGE image included in the manuscript. Remaining samples were not used for the corresponding figure in the manuscript

## Sheet: fig. 4E
Figure 4E - dotted areas denote SDS PAGE image included in the manuscript. Remaining samples were not used for the corresponding figure in the manuscript

## Sheet: fig. 5B
Figure 5B - dotted areas denote SDS PAGE image included in the manuscript. Remaining samples were not used for the corresponding figure in the manuscript

## Sheet: fig. 5C
Figure 5C - dotted areas denote SDS PAGE image included in the manuscript. Remaining samples were not used for the corresponding figure in the manuscript

## Sheet: fig. 6B
Figure 6B - dotted areas denote SDS PAGE image included in the manuscript. Remaining samples were not used for the corresponding figure in the manuscript

## Sheet: fig. 6C
Figure 6C - dotted areas denote SDS PAGE image included in the manuscript. Remaining samples were not used for the corresponding figure in the manuscript

## Sheet: fig. 6D
Figure 6D - dotted areas denote SDS PAGE image included in the manuscript. Remaining samples were not used for the corresponding figure in the manuscript

## Sheet: fig. 6E
Figure 6E - dotted areas denote SDS PAGE image included in the manuscript. Remaining samples were not used for the figures in the manuscript

## Sheet: fig. 7A
Figure 7A - dotted areas denote SDS PAGE image included in the manuscript. Remaining samples were not used for the figures in the manuscript

## Sheet: fig. 7D
Figure 7D - dotted areas denote SDS PAGE image included in the manuscript. Remaining samples were not used for the figures in the manuscript

[truncated: 10 more sheets: fig. S2, fig. S6B, fig. S7, fig. S8, fig. S12, fig. S13, fig S14, fig. S16, fig. S18, fig. S21]
